# Supplementary material for: Bayesian composite quantile regression for the single-index model
Source: PLoS One. 2023 May 10;18(5):e0285277. doi: 10.1371/journal.pone.0285277 (PMC10171657; doi:10.1371/journal.pone.0285277)
Supplement: S1 Data — (CSV) [file pone.0285277.s002.csv]

	case	brozek	siri	density	age	weight	height	neck	chest	abdomen	hip	thigh	knee	ankle	biceps	forearm	wrist
1	1	12.6	12.3	1.0708	23	154.25	67.75	36.2	93.1	85.2	94.5	59	37.3	21.9	32	27.4	17.1
2	2	6.9	6.1	1.0853	22	173.25	72.25	38.5	93.6	83	98.7	58.7	37.3	23.4	30.5	28.9	18.2
3	3	24.6	25.3	1.0414	22	154	66.25	34	95.8	87.9	99.2	59.6	38.9	24	28.8	25.2	16.6
4	4	10.9	10.4	1.0751	26	184.75	72.25	37.4	101.8	86.4	101.2	60.1	37.3	22.8	32.4	29.4	18.2
5	5	27.8	28.7	1.034	24	184.25	71.25	34.4	97.3	100	101.9	63.2	42.2	24	32.2	27.7	17.7
6	6	20.6	20.9	1.0502	24	210.25	74.75	39	104.5	94.4	107.8	66	42	25.6	35.7	30.6	18.8
7	7	19	19.2	1.0549	26	181	69.75	36.4	105.1	90.7	100.3	58.4	38.3	22.9	31.9	27.8	17.7
8	8	12.8	12.4	1.0704	25	176	72.5	37.8	99.6	88.5	97.1	60	39.4	23.2	30.5	29	18.8
9	9	5.1	4.1	1.09	25	191	74	38.1	100.9	82.5	99.9	62.9	38.3	23.8	35.9	31.1	18.2
10	10	12	11.7	1.0722	23	198.25	73.5	42.1	99.6	88.6	104.1	63.1	41.7	25	35.6	30	19.2
11	11	7.5	7.1	1.083	26	186.25	74.5	38.5	101.5	83.6	98.2	59.7	39.7	25.2	32.8	29.4	18.5
12	12	8.5	7.8	1.0812	27	216	76	39.4	103.6	90.9	107.7	66.2	39.2	25.9	37.2	30.2	19
13	13	20.5	20.8	1.0513	32	180.5	69.5	38.4	102	91.6	103.9	63.4	38.3	21.5	32.5	28.6	17.7
14	14	20.8	21.2	1.0505	30	205.25	71.25	39.4	104.1	101.8	108.6	66	41.5	23.7	36.9	31.6	18.8
15	15	21.7	22.1	1.0484	35	187.75	69.5	40.5	101.3	96.4	100.1	69	39	23.1	36.1	30.5	18.2
16	16	20.5	20.9	1.0512	35	162.75	66	36.4	99.1	92.8	99.2	63.1	38.7	21.7	31.1	26.4	16.9
17	17	28.1	29	1.0333	34	195.75	71	38.9	101.9	96.4	105.2	64.8	40.8	23.1	36.2	30.8	17.3
18	18	22.4	22.9	1.0468	32	209.25	71	42.1	107.6	97.5	107	66.9	40	24.4	38.2	31.6	19.3
19	19	16.1	16	1.0622	28	183.75	67.75	38	106.8	89.6	102.4	64.2	38.7	22.9	37.2	30.5	18.5
20	20	16.5	16.5	1.061	33	211.75	73.5	40	106.2	100.5	109	65.8	40.6	24	37.1	30.1	18.2
21	21	19	19.1	1.0551	28	179	68	39.1	103.3	95.9	104.9	63.5	38	22.1	32.5	30.3	18.4
22	22	15.3	15.2	1.064	28	200.5	69.75	41.3	111.4	98.8	104.8	63.4	40.6	24.6	33	32.8	19.9
23	23	15.7	15.6	1.0631	31	140.25	68.25	33.9	86	76.4	94.6	57.4	35.3	22.2	27.9	25.9	16.7
24	24	17.6	17.7	1.0584	32	148.75	70	35.5	86.7	80	93.4	54.9	36.2	22.1	29.8	26.7	17.1
25	25	14.2	14	1.0668	28	151.25	67.75	34.5	90.2	76.3	95.8	58.4	35.5	22.9	31.1	28	17.6
26	26	4.6	3.7	1.0911	27	159.25	71.5	35.7	89.6	79.7	96.5	55	36.7	22.5	29.9	28.2	17.7
27	27	8.5	7.9	1.0811	34	131.5	67.5	36.2	88.6	74.6	85.3	51.7	34.7	21.4	28.7	27	16.5
28	28	22.4	22.9	1.0468	31	148	67.5	38.8	97.4	88.7	94.7	57.5	36	21	29.2	26.6	17
29	29	4.7	3.7	1.091	27	133.25	64.75	36.4	93.5	73.9	88.5	50.1	34.5	21.3	30.5	27.9	17.2
30	30	9.4	8.8	1.079	29	160.75	69	36.7	97.4	83.5	98.7	58.9	35.3	22.6	30.1	26.7	17.6
31	31	12.3	11.9	1.0716	32	182	73.75	38.7	100.5	88.7	99.8	57.5	38.7	33.9	32.5	27.7	18.4
32	32	6.5	5.7	1.0862	29	160.25	71.25	37.3	93.5	84.5	100.6	58.5	38.8	21.5	30.1	26.4	17.9
33	33	13.4	11.8	1.0719	27	168	71.25	38.1	93	79.1	94.5	57.3	36.2	24.5	29	30	18.8
34	34	20.9	21.3	1.0502	41	218.5	71	39.8	111.7	100.5	108.3	67.1	44.2	25.2	37.5	31.5	18.7
35	35	31.1	32.3	1.0263	41	247.25	73.5	42.1	117	115.6	116.1	71.2	43.3	26.3	37.3	31.7	19.7
36	36	38.2	40.1	1.0101	49	191.75	65	38.4	118.5	113.1	113.8	61.9	38.3	21.9	32	29.8	17
37	37	23.6	24.2	1.0438	40	202.25	70	38.5	106.5	100.9	106.2	63.5	39.9	22.6	35.1	30.6	19
38	38	27.5	28.4	1.0346	50	196.75	68.25	42.1	105.6	98.8	104.8	66	41.5	24.7	33.2	30.5	19.4
39	39	33.8	35.2	1.0202	46	363.15	72.25	51.2	136.2	148.1	147.7	87.3	49.1	29.6	45	29	21.4
40	40	31.3	32.6	1.0258	50	203	67	40.2	114.8	108.1	102.5	61.3	41.1	24.7	34.1	31	18.3
41	41	33.1	34.5	1.0217	45	262.75	68.75	43.2	128.3	126.2	125.6	72.5	39.6	26.6	36.4	32.7	21.4
42	42	31.7	32.9	1.025	44	205	29.5	36.6	106	104.3	115.5	70.6	42.5	23.7	33.6	28.7	17.4
43	43	30.4	31.6	1.0279	48	217	70	37.3	113.3	111.2	114.1	67.7	40.9	25	36.7	29.8	18.4
44	44	30.8	32	1.0269	41	212	71.5	41.5	106.6	104.3	106	65	40.2	23	35.8	31.5	18.8
45	45	8.4	7.7	1.0814	39	125.25	68	31.5	85.1	76	88.2	50	34.7	21	26.1	23.1	16.1
46	46	14.1	13.9	1.067	43	164.25	73.25	35.7	96.6	81.5	97.2	58.4	38.2	23.4	29.7	27.4	18.3
47	47	11.2	10.8	1.0742	40	133.5	67.5	33.6	88.2	73.7	88.5	53.3	34.5	22.5	27.9	26.2	17.3
48	48	6.4	5.6	1.0665	39	148.5	71.25	34.6	89.8	79.5	92.7	52.7	37.5	21.9	28.8	26.8	17.9
49	49	13.4	13.6	1.0678	45	135.75	68.5	32.8	92.3	83.4	90.4	52	35.8	20.6	28.8	25.5	16.3
50	50	5	4	1.0903	47	127.5	66.75	34	83.4	70.4	87.2	50.6	34.4	21.9	26.8	25.8	16.8
51	51	10.7	10.2	1.0756	47	158.25	72.25	34.9	90.2	86.7	98.3	52.6	37.2	22.4	26	25.8	17.3
52	52	7.4	6.6	1.084	40	139.25	69	34.3	89.2	77.9	91	51.4	34.9	21	26.7	26.1	17.2
53	53	8.7	8	1.0807	51	137.25	67.75	36.5	89.7	82	89.1	49.3	33.7	21.4	29.6	26	16.9
54	54	7.1	6.3	1.0848	49	152.75	73.5	35.1	93.3	79.6	91.6	52.6	37.6	22.6	38.5	27.4	18.5
55	55	4.9	3.9	1.0906	42	136.25	67.5	37.8	87.6	77.6	88.6	51.9	34.9	22.5	27.7	27.5	18.5
56	56	22.2	22.6	1.0473	54	198	72	39.9	107.6	100	99.6	57.2	38	22	35.9	30.2	18.9
57	57	20.1	20.4	1.0524	58	181.5	68	39.1	100	99.8	102.5	62.1	39.6	22.5	33.1	28.3	18.5
58	58	27.1	28	1.0356	62	201.25	69.5	40.5	111.5	104.2	105.8	61.8	39.8	22.7	37.7	30.9	19.2
59	59	30.4	31.5	1.028	54	202.5	70.75	40.5	115.4	105.3	97	59.1	38	22.5	31.6	28.8	18.2
60	60	24	24.6	1.043	61	179.75	65.75	38.4	104.8	98.3	99.6	60.6	37.7	22.9	34.5	29.6	18.5
61	61	25.4	26.1	1.0396	62	216	73.25	41.4	112.3	104.8	103.1	61.6	40.9	23.1	36.2	31.8	20.2
62	62	28.8	29.8	1.0317	56	178.75	68.5	35.6	102.9	94.7	100.8	60.9	38	22.1	32.5	29.8	18.3
63	63	29.6	30.7	1.0298	54	193.25	70.25	38	107.6	102.4	99.4	61	39.4	23.6	32.7	29.9	19.1
64	64	25.1	25.8	1.0403	61	178	67	37.4	105.3	99.7	99.7	60.8	40.1	22.7	33.6	29	18.8
65	65	31	32.3	1.0264	57	205.5	70	40.1	105.3	105.5	108.3	65	41.2	24.7	35.3	31.1	18.4
66	66	28.9	30	1.0313	55	183.5	67.5	40.9	103	100.3	104.2	64.8	40.2	22.7	34.8	30.1	18.7
67	67	21.1	21.5	1.0499	54	151.5	70.75	35.6	90	83.9	93.9	55	36.1	21.7	29.6	27.4	17.4
68	68	14	13.8	1.0673	55	154.75	71.5	36.9	95.4	86.6	91.8	54.3	35.4	21.5	32.8	27.4	18.7
69	69	7.1	6.3	1.0847	54	155.25	69.25	37.5	89.3	78.4	96.1	56	37.4	22.4	32.6	28.1	18.1
70	70	13.2	12.9	1.0693	55	156.75	71.5	36.3	94.4	84.6	94.3	51.2	37.4	21.6	27.3	27.1	17.3
71	71	23.7	24.3	1.0439	62	167.5	71.5	35.5	97.6	91.5	98.5	56.6	38.6	22.4	31.5	27.3	18.6
72	72	9.4	8.8	1.0788	55	146.75	68.75	38.7	88.5	82.8	95.5	58.9	37.6	21.6	30.3	27.3	18.3
73	73	9.1	8.5	1.0796	56	160.75	73.75	36.4	93.6	82.9	96.3	52.9	37.5	23.1	29.7	27.3	18.2
74	74	13.7	13.5	1.068	55	125	64	33.2	87.7	76	88.6	50.9	35.4	19.1	29.3	25.7	16.9
75	75	12	11.8	1.072	61	143	65.75	36.5	93.4	83.3	93	55.5	35.2	20.9	29.4	27	16.8
76	76	18.3	18.5	1.0666	61	148.25	67.5	36	91.6	81.8	94.8	54.5	37	21.4	29.3	27	18.3
77	77	9.2	8.8	1.079	57	162.5	69.5	38.7	91.6	78.8	94.3	56.7	39.7	24.2	30.2	29.2	18.1
78	78	21.7	22.2	1.0483	69	177.75	68.5	38.7	102	95	98.3	55	38.3	21.8	30.8	25.7	18.8
79	79	21.1	21.5	1.0498	81	161.25	70.25	37.8	96.4	95.4	99.3	53.5	37.5	21.5	31.4	26.8	18.3
80	80	18.6	18.8	1.056	66	171.25	69.25	37.4	102.7	98.6	100.2	56.5	39.3	22.7	30.3	28.7	19
81	81	30.2	31.4	1.0283	67	163.75	67.75	38.4	97.7	95.8	97.1	54.8	38.2	23.7	29.4	27.2	19
82	82	26	26.8	1.0382	64	150.25	67.25	38.1	97.1	89	96.9	54.8	38	22	29.9	25.2	17.7
83	83	18.2	18.4	1.0568	64	190.25	72.75	39.3	103.1	97.8	99.6	58.9	39	23	34.3	29.6	19
84	84	26.2	27	1.0377	70	170.75	70	38.7	101.8	94.9	95	56	36.5	24.1	31.2	27.3	19.2
85	85	26.1	27	1.0378	72	168	69.25	38.5	101.4	99.8	96.2	56.3	36.6	22	29.7	26.3	18
86	86	25.8	26.6	1.0386	67	167	67.5	36.5	98.9	89.7	96.2	54.7	37.8	33.7	32.4	27.7	18.2
87	87	15	14.9	1.0648	72	157.75	67.25	37.7	97.5	88.1	96.9	57.2	37.7	21.8	32.6	28	18.8
88	88	22.6	23.1	1.0462	64	160	65.75	36.5	104.3	90.9	93.8	57.8	39.5	23.3	29.2	28.4	18.1
89	89	8.8	8.3	1.08	46	176.75	72.5	38	97.3	86	99.3	61	38.4	23.8	30.2	29.3	18.8
90	90	14.3	14.1	1.0666	48	176	73	36.7	96.7	86.5	98.3	60.4	39.9	24.4	28.8	29.6	18.7
91	91	20.2	20.5	1.052	46	177	70	37.2	99.7	95.6	102.2	58.3	38.2	22.5	29.1	27.7	17.7
92	92	18.1	18.2	1.0573	44	179.75	69.5	39.2	101.9	93.2	100.6	58.9	39.7	23.1	31.4	28.4	18.8
93	93	9.2	8.5	1.0795	47	165.25	70.5	37.5	97.2	83.1	95.4	56.9	38.3	22.1	30.1	28.2	18.4
94	94	24.2	24.9	1.0424	46	192.5	71.75	38	106.6	97.5	100.6	58.9	40.5	24.5	33.3	29.6	19.1
95	95	9.6	9	1.0785	47	184.25	74.5	37.3	99.6	88.8	101.4	57.4	39.6	24.6	30.3	27.9	17.8
96	96	17.3	17.4	1.0991	53	224.5	77.75	41.1	113.2	99.2	107.5	61.7	42.3	23.2	32.9	30.8	20.4
97	97	10.1	9.6	1.077	38	188.75	73.25	37.5	99.1	91.6	102.4	60.6	39.4	22.9	31.6	30.1	18.5
98	98	11.1	11.3	1.073	50	162.5	66.5	38.7	99.4	86.7	96.2	62.1	39.3	23.3	30.6	27.8	18.2
99	99	17.7	17.8	1.0582	46	156.5	68.25	35.9	95.1	88.2	92.8	54.7	37.3	21.9	31.6	27.5	18.2
100	100	21.7	22.2	1.0484	47	197	72	40	107.5	94	103.7	62.7	39	22.3	35.3	30.9	18.3
101	101	20.8	21.2	1.0506	49	198.5	73.5	40.1	106.5	95	101.7	59	39.4	22.3	32.2	31	18.6
102	102	20.1	20.4	1.0524	48	173.75	72	37	99.1	92	98.3	59.3	38.4	22.4	27.9	26.2	17
103	103	19.8	20.1	1.053	41	172.75	71.25	36.3	96.7	89.2	98.3	60	38.4	23.2	31	29.2	18.4
104	104	21.9	22.3	1.048	49	196.75	73.75	40.7	103.5	95.5	101.6	59.1	39.8	25.4	31	30.3	19.7
105	105	24.7	25.4	1.0412	43	177	69.25	39.6	104	98.6	99.5	59.5	36.1	22	30.1	27.2	17.7
106	106	17.8	18	1.0578	43	165.5	68.5	31.1	93.1	87.3	96.6	54.7	39	24.8	31	29.4	18.8
107	107	19.1	19.3	1.0547	43	200.25	73.5	38.6	105.2	102.8	103.6	61.2	39.3	23.5	30.5	28.5	18.1
108	108	18.2	18.3	1.0569	52	203.25	74.25	42	110	101.6	100.7	55.8	38.7	23.4	35.1	29.6	19.1
109	109	17.2	17.3	1.0593	43	194	75.5	38.5	110.1	88.7	102.1	57.5	40	24.8	35.1	30.7	19.2
110	110	21	21.4	1.05	40	168.5	69.25	34.2	97.8	92.3	100.6	57.5	36.8	22.8	32.1	26	17.3
111	111	19.5	19.7	1.0538	43	170.75	68.5	37.2	96.3	90.6	99.3	61.9	38	22.3	33.3	28.2	18.1
112	112	27.1	28	1.0355	43	183.25	70	37.1	108	105	103	63.7	40	23.6	33.5	27.8	17.4
113	113	21.6	22.1	1.0486	47	178.25	70	40.2	99.7	95	98.6	62.3	38.1	23.9	35.3	31.1	19.8
114	114	20.9	21.3	1.0503	42	163	70.25	35.3	93.5	89.6	99.8	61.5	37.8	21.9	30.7	27.6	17.4
115	115	25.9	26.7	1.0384	48	175.25	71.75	38	100.7	92.4	97.5	59.3	38.1	21.8	31.8	27.3	17.5
116	116	16.7	16.7	1.0607	40	158	69.25	36.3	97	86.6	92.6	55.9	36.3	22.1	29.8	26.3	17.3
117	117	19.8	20.1	1.0529	48	177.25	72.75	36.8	96	90	99.7	58.8	38.4	22.8	29.9	28	18.1
118	118	14.1	13.9	1.0671	51	179	72	41	99.2	90	96.4	56.8	38.8	23.3	33.4	29.8	19.5
119	119	25.1	25.8	1.0404	40	191	74	38.3	95.4	92.4	104.3	64.6	41.1	24.8	33.6	29.5	18.5
120	120	17.9	18.1	1.0575	44	187.5	72.25	38	101.8	87.5	101	58.5	39.2	24.5	32.1	28.6	18
121	121	27	27.9	1.0358	52	206.5	74.5	40.8	104.3	99.2	104.1	58.5	39.3	24.6	33.9	31.2	19.5
122	122	24.6	25.3	1.0414	44	185.25	71.5	39.5	99.2	98.1	101.4	57.1	40.5	23.2	33	29.6	18.4
123	123	14.8	14.7	1.0652	40	160.25	68.75	36.9	99.3	83.3	97.5	60.5	38.7	22.6	34.4	28	17.6
124	124	16	16	1.0623	47	151.5	66.75	36.9	94	86.1	95.2	58.1	36.5	22.1	30.6	27.5	17.6
125	125	14	13.8	1.0674	50	161	66.5	37.7	98.9	84.1	94	58.5	36.6	23.5	34.4	29.2	18
126	126	17.4	17.5	1.0587	46	167	67	36.6	101	89.9	100	60.7	36	21.9	35.6	30.2	17.6
127	127	26.4	27.2	1.0373	42	177.5	68.75	38.9	98.7	92.1	98.5	60.7	36.8	22.2	33.8	30.3	17.2
128	128	17.4	17.4	1.059	43	152.25	67.75	37.5	95.9	78	93.2	53.5	35.8	20.8	33.9	28.2	17.4
129	129	20.4	20.8	1.0515	40	192.25	73.25	39.8	103.9	93.5	99.5	61.7	39	21.8	33.3	29.6	18.1
130	130	15	14.9	1.0648	42	165.25	69.75	38.3	96.2	87	97.8	57.4	36.9	22.2	31.6	27.8	17.7
131	131	18	18.1	1.0575	49	171.75	71.5	35.5	97.8	90.1	95.8	57	38.7	23.2	27.5	26.5	17.6
132	132	22.2	22.7	1.0472	40	171.25	70.5	36.3	94.6	90.3	99.1	60.3	38.5	23	31.2	28.4	17.1
133	133	23.1	23.6	1.0452	47	197	73.25	37.8	103.6	99.8	103.2	61.2	38.1	22.6	33.5	28.6	17.9
134	134	25.3	26.1	1.0398	50	157	66.75	37.8	100.4	89.4	92.3	56.1	35.6	20.5	33.6	29.3	17.3
135	135	23.8	24.4	1.0435	41	168.25	69.5	36.5	98.4	87.2	98.4	56	36.9	23	34	29.8	18.1
136	136	26.3	27.1	1.0374	44	186	69.75	37.8	104.6	101.1	102.1	58.9	37.9	22.7	30.9	28.8	17.6
137	137	21.4	21.8	1.0491	39	166.75	70.75	37	92.9	86.1	95.6	58.8	36.1	22.4	32.7	28.3	17.1
138	138	28.4	29.4	1.0325	43	187.75	74	37.7	97.8	98.6	100.6	63.6	39.2	23.8	34.3	28.4	17.7
139	139	21.8	22.4	1.0481	40	168.25	71.25	34.3	98.3	88.5	98.3	58.1	38.4	22.5	31.7	27.4	17.6
140	140	20.1	20.4	1.0522	49	212.75	75	40.8	104.7	106.6	107.7	66.5	42.5	24.5	35.5	29.8	18.7
141	141	24.3	24.9	1.0422	40	176.75	71	37.4	98.6	93.1	101.6	59.1	39.6	21.6	30.8	27.9	16.6
142	142	18.1	18.3	1.0571	40	173.25	69.5	36.5	99.5	93	99.3	60.4	38.2	22	32	28.5	17.8
143	143	22.7	23.3	1.0459	52	167	67.75	37.5	102.7	91	98.9	57.1	36.7	22.3	31.6	27.5	17.9
144	144	9.9	9.4	1.0775	23	159.75	72.25	35.5	92.1	77.1	93.9	56.1	36.1	22.7	30.5	27.2	18.2
145	145	10.8	10.3	1.0754	23	188.15	77.5	38	96.6	85.3	102.5	59.1	37.6	23.2	31.8	29.7	18.3
146	146	14.4	14.2	1.0664	24	156	70.75	35.7	92.7	81.9	95.3	56.4	36.5	22	33.5	28.3	17.3
147	147	19	19.2	1.055	24	208.5	72.75	39.2	102	99.1	110.1	71.2	43.5	25.2	36.1	30.3	18.7
148	148	28.6	29.6	1.0322	25	206.5	69.75	40.9	110.9	100.5	106.2	68.4	40.8	24.6	33.3	29.7	18.4
149	149	6.1	5.3	1.0873	25	143.75	72.5	35.2	92.3	76.5	92.1	51.9	35.7	22	25.8	25.2	16.9
150	150	24.5	25.2	1.0416	26	223	70.25	40.6	114.1	106.8	113.9	67.6	42.7	24.7	36	30.4	18.4
151	151	9.9	9.4	1.0776	26	152.25	69	35.4	92.9	77.6	93.5	56.9	35.9	20.4	31.6	29	17.8
152	152	19.1	19.6	1.0542	26	241.75	74.5	41.8	108.3	102.9	114.4	72.9	43.5	25.1	38.5	33.8	19.6
153	153	10.6	10.1	1.0758	27	146	72.25	34.1	88.5	72.8	91.1	53.6	36.8	23.8	27.8	26.3	17.4
154	154	16.5	16.5	1.061	27	156.75	67.25	37.9	94	88.2	95.2	56.8	37.4	22.8	30.6	28.3	17.9
155	155	20.5	21	1.051	27	200.25	73.5	38.2	101.1	100.1	105	62.1	40	24.9	33.7	29.2	19.4
156	156	17.2	17.3	1.0594	28	171.5	75.25	35.6	92.1	83.5	98.3	57.3	37.8	21.7	32.2	27.7	17.7
157	157	30.1	31.2	1.0287	28	205.75	69	38.5	105.6	105	106.4	68.6	40	25.2	35.2	30.7	19.1
158	158	10.5	10	1.0761	28	182.5	72.25	37	98.5	90.8	102.5	60.8	38.5	25	31.6	28	18.6
159	159	12.8	12.5	1.0704	30	136.5	68.75	35.9	88.7	76.6	89.8	50.1	34.8	21.8	27	34.9	16.9
160	160	22	22.5	1.0477	31	177.25	71.5	36.2	101.1	92.4	99.3	59.4	39	24.6	30.1	28.2	18.2
161	161	9.9	9.4	1.0775	31	151.25	72.25	35	94	81.2	91.5	52.5	36.6	21	27	26.3	16.5
162	162	14.8	14.6	1.0653	33	196	73	38.5	103.8	95.6	105.1	61.4	40.6	25	31.3	29.2	19.1
163	163	13.3	13	1.069	33	184.25	68.75	40.7	98.9	92.1	103.5	64	37.3	23.5	33.5	30.6	19.7
164	164	15.2	15.1	1.0644	34	140	70.5	36	89.2	83.4	89.6	52.4	35.6	20.4	28.3	26.2	16.5
165	165	26.5	27.3	1.037	34	218.75	72	39.5	111.4	106	108.8	63.8	42	23.4	34	31.2	18.5
166	166	19	19.2	1.0549	35	217	73.75	40.5	107.5	95.1	104.5	64.8	41.3	25.6	36.4	33.7	19.4
167	167	21.4	21.8	1.0492	35	166.25	68	38.5	99.1	90.4	95.6	55.5	34.2	21.9	30.2	28.7	17.7
168	168	20	20.3	1.0525	35	224.75	72.25	43.9	108.2	100.4	106.8	63.3	41.7	24.6	37.2	33.1	19.8
169	169	34.7	34.3	1.018	35	228.25	69.5	40.4	114.9	115.9	111.9	74.4	40.6	24	36.1	31.8	18.8
170	170	16.5	16.5	1.061	35	172.75	69.5	37.6	99.1	90.8	98.1	60.1	39.1	23.4	32.5	29.8	17.4
171	171	4.1	3	1.0926	35	152.25	67.75	37	92.2	81.9	92.8	54.7	36.2	22.1	30.4	27.4	17.7
172	172	1.9	0.7	1.0983	35	125.75	65.5	34	90.8	75	89.2	50	34.8	22	24.8	25.9	16.9
173	173	20.2	20.5	1.0521	35	177.25	71	38.4	100.5	90.3	98.7	57.8	37.3	22.4	31	28.7	17.7
174	174	16.8	16.9	1.0603	36	176.25	71.5	38.7	98.2	90.3	99.9	59.2	37.7	21.5	32.4	28.4	17.8
175	175	24.6	25.3	1.0414	36	226.75	71.75	41.5	115.3	108.8	114.4	69.2	42.4	24	35.4	21	20.1
176	176	10.4	9.9	1.0763	37	145.25	69.25	36	96.8	79.4	89.2	50.3	34.8	22.2	31	26.9	16.9
177	177	13.4	13.1	1.0689	37	151	67	35.3	92.6	83.2	96.4	60	38.1	22	31.5	26.6	16.7
178	178	28.8	29.9	1.0316	37	241.25	71.5	42.1	119.2	110.3	113.9	69.8	42.6	24.8	34.4	29.5	18.4
179	179	22	22.5	1.0477	38	187.25	69.25	38	102.7	92.7	101.9	64.7	39.5	24.7	34.8	30.3	18.1
180	180	16.8	16.9	1.0603	39	234.75	74.5	42.8	109.5	104.5	109.9	69.5	43.1	25.8	39.1	32.5	19.9
181	181	25.8	26.6	1.0387	39	219.25	74.25	40	108.5	104.6	109.8	68.1	42.8	24.1	35.6	29	19
182	182	0	0	1.1089	40	118.5	68	33.8	79.3	69.4	85	47.2	33.5	20.2	27.7	24.6	16.5
183	183	11.9	11.5	1.0725	40	145.75	67.25	35.5	95.5	83.6	91.6	54.1	36.2	21.8	31.4	28.3	17.2
184	184	12.4	12.1	1.0713	40	159.25	69.75	35.3	92.3	86.8	96.1	58	39.4	22.7	30	26.4	17.4
185	185	17.4	17.5	1.0587	40	170.5	74.25	37.7	98.9	90.4	95.5	55.4	38.9	22.4	30.5	28.9	17.7
186	186	9.2	8.6	1.0794	40	167.5	71.5	39.4	89.5	83.7	98.1	57.3	39.7	22.6	32.9	29.3	18.2
187	187	23	23.6	1.0453	41	232.75	74.25	41.9	117.5	109.3	108.8	67.7	41.3	24.7	37.2	31.8	20
188	188	20.1	20.4	1.0524	41	210.5	72	38.5	107.4	98.9	104.1	63.5	39.8	23.5	36.4	30.4	19.1
189	189	20.2	20.5	1.052	41	202.25	72.5	40.8	109.2	98	101.8	62.8	41.3	24.8	36.6	32.4	18.8
190	190	23.8	24.4	1.0434	41	185	68.25	38	103.4	101.2	103.1	61.5	40.4	22.9	33.4	29.2	18.5
191	191	11.8	11.4	1.0728	41	153	69.25	36.4	91.4	80.6	92.3	54.3	36.3	21.8	29.6	27.3	17.9
192	192	36.5	38.1	1.014	42	244.25	76	41.8	115.2	113.7	112.4	68.5	45	25.5	37.1	31.2	19.9
193	193	16	15.9	1.0624	42	193.5	70.5	40.7	104.9	94.1	102.7	60.6	38.6	24.7	34	30.1	18.7
194	194	24	24.7	1.0429	42	224.75	74.75	38.5	106.7	105.7	111.8	65.3	43.3	26	33.7	29.9	18.5
195	195	22.3	22.8	1.047	42	162.75	72.75	35.4	92.2	85.6	96.5	60.2	38.9	22.4	31.7	27.1	17.1
196	196	24.8	25.5	1.0411	42	180	68.25	38.5	101.6	96.6	100.6	61.1	38.4	24.1	32.9	29.8	18.8
197	197	21.5	22	1.0488	42	156.25	69	35.5	97.8	86	96.2	57.7	38.6	24	31.2	27.3	17.4
198	198	17.6	17.7	1.0583	42	168	71.5	36.5	92	89.7	101	62.3	38	22.3	30.8	27.8	16.9
199	199	7.3	6.6	1.0841	42	167.25	72.75	37.6	94	78	99	57.5	40	22.5	30.6	30	18.5
200	200	22.6	23.6	1.0462	43	170.75	67.5	37.4	103.7	89.7	94.2	58.5	39	24.1	33.8	28.8	18.8
201	201	12.5	12.2	1.0709	43	178.25	70.25	37.8	102.7	89.2	99.2	60.2	39.2	23.8	31.7	28.4	18.6
202	202	21.7	22.1	1.0484	43	150	69.25	35.2	91.1	85.7	96.9	55.5	35.7	22	29.4	26.6	17.4
203	203	27.7	28.7	1.034	43	200.5	71.5	37.9	107.2	103.1	105.5	68.8	38.3	23.7	32.1	28.9	18.7
204	204	6.8	6	1.0854	44	184	74	37.9	100.8	89.1	102.6	60.6	39	24	32.9	29.2	18.4
205	205	33.4	34.8	1.0209	44	223	69.75	40.9	121.6	113.9	107.1	63.5	40.3	21.8	34.8	30.7	17.4
206	206	16.6	16.6	1.061	44	208.75	73	41.9	105.6	96.3	102	63.3	39.8	24.1	37.3	23.1	19.4
207	207	31.7	32.9	1.025	44	166	65.5	39.1	100.6	93.9	100.1	58.9	37.6	21.4	33.1	29.5	17.3
208	208	31.5	32.8	1.0254	47	195	72.5	40.2	102.7	101.3	101.7	60.7	39.4	23.3	36.7	31.6	18.4
209	209	10.1	9.6	1.0771	47	160.5	70.25	36	99.8	83.9	91.8	53	36.2	22.5	31.4	27.5	17.7
210	210	11.3	10.8	1.0742	47	159.75	70.75	34.5	92.9	84.4	94	56	38.2	22.6	29	26.2	17.6
211	211	7.8	7.1	1.0829	49	140.5	68	35.8	91.2	79.4	89	51.1	35	21.7	30.9	28.8	17.4
212	212	26.4	27.2	1.0373	49	216.25	74.5	40.2	115.6	104	109	63.7	40.3	23.2	36.8	31	18.9
213	213	19.3	19.5	1.0543	49	168.25	71.75	38.3	98.3	89.7	99.1	56.3	38.8	23	29.5	27.9	18.6
214	214	18.5	18.7	1.0561	50	194.75	70.75	39	103.7	97.6	104.2	60	40.9	25.5	32.7	30	19
215	215	19.3	19.5	1.0543	50	172.75	73	37.4	98.7	87.6	96.1	57.1	38.1	21.8	28.6	26.7	18
216	216	45.1	47.5	0.995	51	219	64	41.2	119.8	122.1	112.8	62.5	36.9	23.6	34.7	29.1	18.4
217	217	13.8	13.6	1.0678	51	149.25	69.75	34.8	92.8	81.1	96.3	53.8	36.5	21.5	31.3	26.3	17.8
218	218	8.2	7.5	1.0819	51	154.5	70	36.9	93.3	81.5	94.4	54.7	39	22.6	27.5	25.9	18.6
219	219	23.9	24.5	1.0433	52	199.25	71.75	39.4	106.8	100	105	63.9	39.2	22.9	35.7	30.4	19.2
220	220	15.1	15	1.0646	53	154.5	69.25	37.6	93.9	88.7	94.5	53.7	36.2	22	28.5	25.7	17.1
221	221	12.7	12.4	1.0706	54	153.25	70.5	38.5	99	91.8	96.2	57.7	38.1	23.9	31.4	29.9	18.9
222	222	25.3	26	1.0399	54	230	72.25	42.5	119.9	110.4	105.5	64.2	42.7	27	38.4	32	19.6
223	223	11.9	11.5	1.0726	54	161.75	67.5	37.4	94.2	87.6	95.6	59.7	40.2	23.4	27.9	27	17.8
224	224	6.1	5.2	1.0874	55	142.25	67.25	35.2	92.7	82.8	91.9	54.4	35.2	22.5	29.4	26.8	17
225	225	11.3	10.9	1.074	55	179.75	68.75	41.1	106.9	95.3	98.2	57.4	37.1	21.8	34.1	31.1	19.2
226	226	12.8	12.5	1.0703	55	126.5	66.75	33.4	88.8	78.2	87.5	50.8	33	19.7	25.3	22	15.8
227	227	14.9	14.8	1.065	55	169.5	68.25	37.2	101.7	91.1	97.1	56.6	38.5	22.6	33.4	29.3	18.8
228	228	24.5	25.2	1.0418	55	198.5	74.25	38.3	105.3	96.7	106.6	64	42.6	23.4	33.2	30	18.4
229	229	15	14.9	1.0647	56	174.5	69.5	38.1	104	89.4	98.4	58.4	37.4	22.5	34.6	30.1	18.8
230	230	16.9	17	1.0601	56	167.75	68.5	37.4	98.6	93	97	55.4	38.8	23.2	32.4	29.7	19
231	231	11.1	10.6	1.0745	57	147.75	65.75	35.2	99.6	86.4	90.1	53	35	21.3	31.7	27.3	16.9
232	232	16.1	16.1	1.062	57	182.25	71.75	39.4	103.4	96.7	100.7	59.3	38.6	22.8	31.8	29.1	19
233	233	15.5	15.4	1.0636	58	175.5	71.5	38	100.2	88.1	97.8	57.1	38.9	23.6	30.9	29.6	18
234	234	25.9	26.7	1.0384	58	161.75	67.25	35.1	94.9	94.9	100.2	56.8	35.9	21	27.8	26.1	17.6
235	235	25.5	25.8	1.0403	60	157.75	67.5	40.4	97.2	93.3	94	54.3	35.7	21	31.3	28.7	18.3
236	236	18.4	18.6	1.0563	62	168.75	67.5	38.3	104.7	95.6	93.7	54.4	37.1	22.7	30.3	26.3	18.3
237	237	24	24.8	1.0424	62	191.5	72.25	40.6	104	98.2	101.1	59.3	40.3	23	32.6	28.5	19
238	238	26.4	27.3	1.0372	63	219.15	69.5	40.2	117.6	113.8	111.8	63.4	41.1	22.3	35.1	29.6	18.5
239	239	12.7	12.4	1.0705	64	155.25	69.5	37.9	95.8	82.8	94.5	61.2	39.1	22.3	29.8	28.9	18.3
240	240	28.8	29.9	1.0316	65	189.75	65.75	40.8	106.4	100.5	100.5	59.2	38.1	24	35.9	30.5	19.1
241	241	17	17	1.0599	65	127.5	65.75	34.7	93	79.7	87.6	50.7	33.4	20.1	28.5	24.8	16.5
242	242	33.6	35	1.0207	65	224.5	68.25	38.8	119.6	118	114.3	61.3	42.1	23.4	34.9	30.1	19.4
243	243	29.3	30.4	1.0304	66	234.25	72	41.4	119.7	109	109.1	63.7	42.4	24.6	35.6	30.7	19.5
244	244	31.4	32.6	1.0256	67	227.75	72.75	41.3	115.8	113.4	109.8	65.6	46	25.4	35.3	29.8	19.5
245	245	28.1	29	1.0334	67	199.5	68.5	40.7	118.3	106.1	101.6	58.2	38.8	24.1	32.1	29.3	18.5
246	246	15.3	15.2	1.0641	68	155.5	69.25	36.3	97.4	84.3	94.4	54.3	37.5	22.6	29.2	27.3	18.5
247	247	29.1	30.2	1.0308	69	215.5	70.5	40.8	113.7	107.6	110	63.3	44	22.6	37.5	32.6	18.8
248	248	11.5	11	1.0736	70	134.25	67	34.9	89.2	83.6	88.8	49.6	34.8	21.5	25.6	25.7	18.5
249	249	32.3	33.6	1.0236	72	201	69.75	40.9	108.5	105	104.5	59.6	40.8	23.2	35.2	28.6	20.1
250	250	28.3	29.3	1.0328	72	186.75	66	38.9	111.1	111.5	101.7	60.3	37.3	21.5	31.3	27.2	18
251	251	25.3	26	1.0399	72	190.75	70.5	38.9	108.3	101.3	97.8	56	41.6	22.7	30.5	29.4	19.8
252	252	30.7	31.9	1.0271	74	207.5	70	40.8	112.4	108.5	107.1	59.3	42.2	24.6	33.7	30	20.9
